# Supplementary material for: The Influence of Emotion in the Management of Amateur Football Organizations
Source: Front Psychol. 2020 Sep 4;11:2218. doi: 10.3389/fpsyg.2020.02218 (PMC7499803; doi:10.3389/fpsyg.2020.02218)
Supplement: Supplementary file 1 [file Data_Sheet_1.CSV]

codificacionclub	CM1	CM2	CM3	CM4	CM5	CM6	LM7	LM8	LM9	LM10	LM11	IC12	IC13	IC14	IC15	IC16	CC17	CC18	CC19	CG20	CG21	CG22	CG23	CG24	EAI38	EAI39	EAI40	EAD41	EAD42	EAD43	EAD44	IIA45	IIA46	IIA47	IIA48	IIA49	IIA50	EDAD	GENERO	ANTCLUB	SIT_LABORAL	JUEGAS_MES	ACT_MES	SERIE_CLUB
9	5	5	5	5	5	5	5	5	5	5	5	5	5	5	5	5	5	5	5	5	5	5	5	5	5	5	5	5	5	5	5	5	5	5	5	5	5	18	1	7	4	4	2	9
8	5	5	5	5	5	5	4	4	3	4	5	4	4	4	4	5	5	4	5	5	4	5	5	5	3	4	4	5	5	5	5	4	5	5	5	5	4	18	2	1	2	5	3	8
9	5	5	5	5	5	5	5	5	5	5	5	5	5	5	5	5	4	5	5	5	4	5	5	5	5	5	5	5	5	5	5	5	5	4	5	5	4	19	1	9	2	3	5	9
9	5	5	5	5	5	5	5	5	5	5	5	5	5	5	5	5	4	5	5	5	4	5	5	5	5	5	5	5	5	5	5	5	5	4	5	5	4	19	1	9	2	4	6	9
1	5	5	5	5	5	3	5	5	4	5	5	5	5	5	5	5	5	5	5	3	3	5	5	5	5	5	5	5	5	5	5	5	5	5	5	3	4	20	1	12	1	4	5	6
1	4	5	5	5	5	3	4	3	5	5	4	4	3	5	3	4	4	4	5	4	4	4	3	4	3	3	3	4	3	3	3	3	4	5	4	5	5	20	1	1	3	4	4	6
8	5	5	5	5	3	5	5	5	5	5	5	5	5	5	5	5	5	5	5	5	4	5	5	5	5	5	5	5	5	5	5	5	5	5	5	5	5	20	2	7	2	6	6	8
16	4	4	5	3	4	2	4	5	5	5	4	5	5	5	5	4	4	4	5	3	2	4	5	4	5	5	5	5	4	5	5	4	4	2	2	3	3	20	1	9	2	3	2	6
6	5	5	5	5	5	3	5	5	5	5	5	5	5	5	5	5	5	5	5	3	3	5	5	5	5	5	5	5	5	5	5	4	5	5	5	5	4	21	1	21	1	4	5	2
1	2	4	3	3	2	4	3	2	2	3	3	3	2	4	2	4	3	3	3	4	3	3	4	3	3	3	4	3	3	4	3	4	4	3	4	3	3	21	2	1	1	3	1	8
1	5	4	5	3	5	3	3	4	2	5	5	5	4	5	4	4	5	5	5	4	4	5	4	5	5	5	5	5	5	5	5	4	5	5	5	5	5	22	1	1	1	4	8	6
2	5	5	5	5	5	5	5	5	5	5	5	5	5	5	5	5	5	5	5	5	5	5	5	5	5	5	5	5	5	5	5	5	5	5	5	5	5	22	1	13	1	5	5	6
3	3	4	3	4	4	4	4	4	4	3	4	4	3	4	3	4	4	4	4	5	4	5	5	3	4	4	4	4	5	5	5	4	4	4	3	4	3	22	2	1	3	4	3	8
3	4	4	5	4	4	5	5	5	4	4	5	4	4	4	5	5	4	4	4	4	5	4	5	5	3	3	5	5	4	5	4	4	4	4	5	5	4	22	2	1	1	3	1	8
2	5	5	4	5	4	5	5	5	5	4	5	5	4	4	5	5	5	5	5	4	4	5	5	5	5	5	5	5	5	5	5	5	5	5	5	5	4	22	1	10	1	4	4	6
1	3	4	4	4	5	4	4	5	4	4	5	4	4	4	5	4	4	5	5	4	4	3	4	5	4	3	4	5	3	4	5	4	5	4	5	5	5	22	2	1	2	3	1	8
8	3	4	5	4	5	5	5	5	5	5	5	5	5	5	3	4	4	5	5	4	3	4	5	5	3	3	5	5	5	5	5	5	5	5	5	5	4	22	2	1	2	5	1	8
1	3	4	4	3	3	4	5	4	2	5	4	4	4	3	5	5	4	5	4	5	3	5	3	5	4	3	5	5	3	5	5	4	4	5	4	5	4	22	2	5	1	4	3	8
1	4	4	3	4	3	4	5	5	4	5	4	4	5	4	4	4	5	4	5	4	4	4	4	5	5	4	5	5	3	4	4	5	3	5	4	5	4	22	2	1	2	3	1	8
4	5	5	5	4	4	2	4	5	4	2	4	4	4	3	5	4	3	4	4	4	4	4	5	3	3	4	5	4	4	5	5	4	5	2	4	2	2	22	1	1	2	5	2	2
3	5	5	4	4	4	4	4	4	5	5	4	4	4	5	4	5	4	5	4	4	5	5	4	5	4	4	5	5	5	4	4	4	5	4	5	4	4	23	2	1	1	2	1	8
3	4	4	3	1	1	1	5	3	1	5	5	5	4	4	3	3	4	4	5	4	4	5	3	5	4	4	4	5	5	5	5	5	4	4	3	4	4	23	1	1	1	6	1	6
2	5	5	5	5	4	2	5	5	5	5	5	5	5	5	5	5	5	5	5	5	5	5	5	5	5	5	5	5	5	5	5	5	5	5	5	5	5	23	1	7	1	5	1	6
2	5	5	5	5	4	5	4	5	5	5	4	5	5	5	4	5	4	5	5	5	5	4	5	4	5	4	5	5	5	5	4	5	4	5	4	5	5	23	1	5	3	4	1	2
1	5	5	4	4	5	5	4	4	5	5	4	4	4	4	5	4	4	4	4	5	5	4	4	5	5	4	5	4	5	4	5	4	4	4	5	5	5	23	2	2	1	4	2	8
1	3	4	3	4	3	4	4	4	3	4	3	4	3	3	4	4	4	4	4	4	5	5	5	5	4	5	5	4	4	4	5	5	4	5	5	5	5	23	2	1	2	3	2	8
13	4	4	3	4	5	3	2	2	1	3	4	3	2	4	2	2	3	2	3	4	4	4	3	3	2	2	2	2	3	2	3	3	2	4	4	4	4	23	1	12	3	4	3	6
8	5	5	5	5	5	5	5	5	3	4	5	4	4	4	3	2	3	4	4	4	4	4	4	4	4	4	4	3	3	4	4	4	4	4	4	5	5	23	1	1	1	4	1	6
14	5	5	5	5	5	3	5	5	5	5	5	5	5	5	5	5	5	5	5	5	1	5	5	5	5	5	5	5	5	5	5	5	5	5	5	5	5	23	1	9	2	5	3	6
14	5	4	3	3	4	3	2	1	3	3	4	3	4	3	4	3	4	4	3	3	4	4	2	2	2	3	4	3	4	4	3	4	3	4	3	4	4	23	1	1	2	4	1	6
19	3	4	4	3	4	3	4	4	4	4	4	4	3	3	3	3	3	3	3	3	3	3	3	3	3	4	3	3	3	3	3	3	3	3	3	4	3	23	2	1	5	4	1	8
3	5	5	4	5	5	4	4	4	5	5	5	4	4	4	5	5	4	5	4	4	4	4	4	4	4	4	4	5	4	5	4	4	4	4	5	4	5	24	2	2	2	3	2	8
3	5	5	4	4	4	5	5	4	4	4	4	4	5	5	4	4	4	5	5	5	5	5	5	4	4	3	4	4	5	5	5	4	5	4	4	4	5	24	2	2	1	2	1	8
4	4	5	4	4	5	4	4	4	5	3	4	4	5	4	5	4	4	3	5	4	4	5	4	3	4	5	5	4	4	4	5	4	5	5	3	4	4	24	1	2	2	3	1	1
1	5	5	5	4	4	4	4	5	5	4	4	4	4	5	5	4	4	4	5	4	4	5	5	4	4	5	5	4	5	4	4	4	5	4	4	4	5	24	2	1	2	4	3	8
1	5	4	5	4	2	4	5	3	2	4	5	4	4	3	3	3	4	4	4	3	4	4	3	3	3	3	4	5	4	4	5	4	3	4	5	3	3	24	2	3	2	3	1	8
4	4	4	3	5	4	4	5	4	3	4	4	4	4	3	4	5	5	4	5	4	4	5	5	4	4	5	4	5	5	5	4	5	4	4	4	3	4	24	1	2	1	3	1	2
1	3	4	3	4	3	5	4	4	4	5	4	5	4	3	4	3	4	3	4	3	5	3	4	3	2	4	3	3	3	4	3	4	3	5	4	3	3	24	2	1	2	3	1	8
19	5	5	5	5	5	4	5	5	5	5	5	5	5	5	5	5	5	5	5	5	4	4	5	5	5	5	5	5	5	5	5	5	5	5	5	5	5	24	2	1	5	2	5	8
3	4	4	4	4	5	5	5	5	5	4	4	4	4	4	4	4	4	5	5	5	4	4	5	4	4	4	4	4	5	4	4	4	5	5	5	5	4	25	2	3	1	4	2	8
3	4	4	5	5	4	4	4	5	5	4	4	4	4	5	5	4	4	5	5	4	4	5	5	4	5	4	5	4	5	4	4	4	5	4	4	5	5	25	2	1	1	2	1	8
3	4	4	5	5	5	5	4	4	4	5	5	5	4	4	5	5	4	5	4	4	4	4	5	5	4	5	4	4	5	4	5	4	5	4	5	4	5	25	2	4	2	4	1	8
3	5	5	5	5	5	5	5	4	5	5	5	5	5	5	5	5	5	5	5	5	5	5	5	5	5	5	5	5	5	5	5	5	5	5	5	5	5	25	1	0	2	4	4	6
3	5	5	5	5	5	5	5	5	5	5	5	5	5	5	5	5	5	5	5	5	4	5	5	5	5	5	5	5	5	5	5	5	5	5	5	5	5	25	1	1	1	4	1	6
4	4	4	5	5	4	4	4	5	5	5	4	4	5	5	4	4	4	4	4	5	5	5	4	4	5	5	5	5	5	4	5	5	4	4	4	4	5	25	1	2	1	3	2	1
5	4	4	5	4	4	5	4	5	4	4	5	5	4	4	4	3	3	4	4	3	3	4	3	4	3	3	3	3	3	3	3	4	3	3	4	3	3	25	1	3	2	4	1	3
9	3	4	4	5	5	5	5	5	5	5	5	5	5	5	5	5	4	5	4	4	5	5	5	4	5	5	5	5	5	5	5	5	5	4	4	4	4	25	1	5	3	4	4	9
4	4	4	5	3	5	5	4	4	5	4	4	5	4	5	5	5	3	4	4	2	5	3	4	4	5	2	3	5	5	5	5	5	3	4	4	2	3	25	1	1	1	4	2	2
1	4	4	5	3	4	4	5	4	3	4	4	4	4	3	3	4	4	4	3	2	4	3	5	4	4	2	3	4	3	4	3	4	3	4	3	4	3	25	2	2	1	3	1	8
4	4	5	4	3	3	5	4	4	5	4	5	4	3	5	4	5	4	4	5	5	5	3	5	4	4	5	4	4	5	4	5	4	4	4	4	4	5	25	1	3	1	4	2	2
18	5	5	5	5	5	5	3	3	2	3	5	4	5	5	3	3	3	3	3	4	3	3	3	3	3	3	3	3	3	3	3	3	4	3	3	3	2	25	1	1	1	4	1	6
19	3	4	4	4	4	3	2	2	1	4	3	2	2	3	1	2	2	2	2	3	3	4	3	3	2	2	2	3	2	2	3	2	3	4	4	4	3	25	2	1	1	4	1	8
5	4	4	4	5	5	4	4	4	4	5	4	5	4	4	4	4	4	4	4	4	4	4	4	3	3	4	4	3	3	3	3	3	4	3	4	4	3	25	1	1	2	2	1	2
3	5	5	5	5	5	3	5	5	1	5	5	3	3	4	3	3	3	3	5	5	5	3	4	5	4	3	4	5	5	4	5	5	4	4	4	4	5	26	1	1	1	4	4	3
2	5	5	5	5	4	4	5	5	5	4	5	5	5	4	5	4	5	5	5	5	4	5	4	5	5	4	5	5	4	5	4	5	5	4	4	5	4	26	1	20	1	4	1	2
2	5	5	5	5	5	5	4	3	5	4	5	5	5	4	5	5	4	5	5	3	3	5	3	5	5	5	5	4	4	4	5	5	4	5	5	5	4	26	2	1	3	4	2	8
1	4	5	4	5	4	5	4	5	4	4	4	4	5	5	5	5	4	4	3	4	3	4	5	5	3	4	4	4	4	4	5	4	4	5	4	5	5	26	2	2	1	4	1	8
9	3	3	3	2	2	2	3	1	2	3	1	2	2	2	3	2	3	2	2	2	2	3	3	3	2	2	2	3	3	3	4	2	2	2	2	2	1	26	1	1	1	4	1	9
8	5	5	5	4	5	5	5	5	5	5	5	5	5	5	5	5	5	4	5	4	5	4	5	5	4	5	5	5	5	5	5	4	5	5	5	5	5	26	2	1	5	5	1	8
8	5	5	5	4	5	5	5	5	5	5	5	5	5	5	5	5	5	4	5	4	5	4	5	5	4	5	5	5	5	5	5	4	5	5	5	5	5	26	2	1	5	5	1	8
5	4	4	5	4	3	3	3	4	4	4	4	4	5	5	5	4	4	5	4	5	4	5	2	4	5	4	4	4	4	4	4	3	4	4	4	4	4	26	1	4	1	2	1	2
2	5	5	4	4	5	5	5	5	5	5	5	5	5	5	5	5	5	5	5	4	5	5	5	5	5	4	5	4	5	5	4	5	4	5	5	5	5	27	1	6	1	4	3	3
2	4	5	5	5	5	4	4	5	5	5	5	5	5	5	5	5	4	5	5	4	5	4	5	4	5	5	5	5	5	5	5	5	5	5	5	5	5	27	1	1	1	2	2	3
4	4	4	4	4	4	4	5	5	4	4	4	4	4	5	4	4	4	5	4	4	4	5	5	4	4	5	5	5	5	4	4	4	5	5	5	5	4	27	1	1	1	4	1	1
4	5	5	5	5	4	4	4	5	5	5	5	4	5	4	4	4	4	5	4	4	4	4	4	4	4	5	4	5	5	5	5	4	4	4	5	4	4	27	1	2	1	3	1	1
4	4	4	3	4	3	5	4	4	3	5	4	4	4	5	4	4	4	3	4	4	4	3	4	4	4	5	5	4	4	4	5	4	5	3	4	5	4	27	1	3	1	4	2	1
5	5	5	4	5	5	4	4	5	5	4	5	4	4	4	5	4	4	3	5	5	4	4	5	5	4	4	5	5	5	4	5	4	5	5	4	5	4	27	1	2	1	3	2	3
8	4	5	5	5	5	1	5	3	3	4	5	5	4	4	2	3	3	2	5	3	3	4	4	4	2	1	1	4	3	3	4	5	3	3	4	4	3	27	1	20	1	5	1	6
8	3	3	3	3	3	1	4	5	5	5	5	5	5	3	4	5	1	4	3	1	1	5	5	4	5	5	5	4	4	4	3	3	3	3	3	1	1	27	1	9	1	2	3	6
14	5	4	5	5	4	5	5	5	4	5	5	5	4	5	4	4	4	4	4	5	4	5	4	4	4	5	4	5	4	5	5	4	4	4	4	5	5	27	1	3	1	5	3	6
14	4	3	4	4	3	4	5	2	4	4	4	3	4	3	2	3	4	4	4	3	3	4	3	4	3	3	4	4	5	4	4	4	5	4	4	5	4	27	1	3	1	2	1	6
8	5	5	5	5	5	4	4	4	5	5	5	4	4	4	4	4	4	4	4	5	4	5	5	5	5	5	4	5	5	5	4	4	5	5	5	5	5	27	1	3	2	5	3	6
8	5	5	5	5	5	5	5	5	5	4	5	5	4	4	5	5	5	4	5	5	4	5	5	4	5	5	5	5	4	5	5	5	5	5	5	4	5	27	1	6	2	5	2	6
2	5	5	5	5	5	5	5	5	5	5	5	5	5	5	5	5	5	5	5	5	5	5	5	5	5	5	5	5	5	5	5	5	5	5	5	5	5	28	1	6	3	4	4	2
2	5	5	5	5	5	5	5	5	3	5	5	5	5	5	5	5	5	5	5	4	4	5	5	5	5	5	4	4	4	4	4	4	4	4	5	5	5	28	1	20	1	4	3	3
2	5	5	5	5	5	5	5	5	5	5	5	5	5	5	5	5	5	5	5	5	5	5	5	5	5	5	5	5	5	5	5	5	5	5	5	5	5	28	1	6	1	4	3	2
4	4	5	5	5	4	4	4	5	4	4	4	4	5	5	4	4	4	4	4	5	4	5	5	5	4	5	4	4	5	5	5	5	4	4	4	5	5	28	1	3	1	4	1	1
4	5	5	5	4	5	4	4	5	4	5	5	4	4	5	5	4	5	4	4	4	4	4	3	4	5	4	5	4	5	4	4	4	4	4	5	5	5	28	1	3	1	2	1	1
5	2	3	3	4	3	4	4	3	4	4	3	3	4	4	4	3	2	3	3	3	3	3	4	4	4	4	3	3	4	3	4	4	4	4	3	4	3	28	1	3	1	2	1	3
14	5	4	4	5	4	5	5	4	4	4	4	5	4	5	5	4	5	4	4	4	4	5	4	4	3	3	4	5	4	3	5	5	4	5	5	4	3	28	1	4	1	3	1	6
5	4	4	4	4	3	2	4	3	3	3	4	4	3	4	4	4	2	3	3	3	3	4	4	3	4	4	4	4	3	3	3	3	3	3	3	3	3	28	1	6	1	2	1	2
8	5	4	5	5	5	5	5	4	5	5	5	5	5	5	4	5	5	5	5	4	5	5	5	5	4	4	4	5	5	5	5	5	5	4	4	4	5	28	1	6	2	4	1	6
2	5	5	5	5	5	5	5	5	5	5	5	4	4	5	4	4	5	5	5	5	4	4	4	4	5	5	5	5	5	5	5	4	4	5	5	5	5	29	1	6	1	6	4	2
2	5	5	5	5	5	5	5	5	3	5	5	5	5	5	5	5	5	5	5	5	5	5	5	5	5	5	5	5	5	5	5	5	5	5	5	5	5	29	1	16	1	6	4	2
2	5	5	5	5	5	5	5	5	5	5	5	5	5	5	5	5	5	5	5	5	5	5	5	5	5	5	5	5	5	5	5	5	5	5	5	5	5	29	1	4	1	4	4	3
3	5	5	5	5	5	5	5	5	5	5	5	4	5	5	4	5	5	4	5	5	4	5	5	5	5	5	5	5	5	5	5	4	4	4	4	4	4	29	1	2	1	6	5	3
2	4	5	5	5	5	4	5	5	4	5	5	5	5	5	5	5	5	5	5	4	4	4	5	5	4	4	5	5	5	5	5	4	4	4	4	4	3	29	1	6	1	4	6	3
2	4	4	5	5	5	5	5	5	5	5	5	5	5	5	5	5	5	5	5	5	4	5	5	5	5	5	5	5	5	5	5	5	5	5	4	4	4	29	1	7	1	4	4	3
4	3	4	3	4	4	4	4	3	4	4	3	4	4	4	4	3	4	4	4	4	4	4	5	5	4	3	4	5	5	5	5	4	4	4	5	5	5	29	1	4	2	3	1	1
5	5	4	4	5	5	5	4	4	5	5	5	5	5	4	4	4	3	3	4	3	3	4	3	4	5	4	4	5	4	4	5	4	3	3	4	3	4	29	1	3	1	2	1	3
5	4	4	5	4	5	5	4	5	4	5	5	4	5	5	5	5	4	4	4	4	4	4	4	4	4	4	4	5	5	4	5	4	4	4	4	4	4	29	1	4	1	3	1	3
9	5	5	5	5	5	4	4	5	4	5	5	5	5	5	5	4	5	5	5	4	3	5	4	5	4	4	5	5	5	5	5	5	5	5	5	5	5	29	1	2	1	5	2	9
9	4	5	4	5	5	1	5	5	5	5	5	5	5	5	5	5	3	5	4	4	3	5	5	3	5	5	5	5	5	5	5	5	5	5	5	5	5	29	1	22	2	4	2	9
9	3	3	4	2	5	1	5	5	5	5	5	5	5	5	5	5	5	5	5	3	3	5	5	5	3	4	5	5	5	5	5	3	5	3	4	2	5	29	1	5	1	5	2	9
11	5	5	5	4	5	3	5	5	3	5	5	5	5	5	5	5	5	5	5	5	5	5	5	5	5	5	5	5	5	5	5	5	5	5	5	5	5	29	1	19	1	4	2	2
8	5	5	5	5	5	5	3	3	5	4	5	4	4	5	3	3	4	4	5	5	4	5	5	5	5	5	4	5	5	5	5	5	5	5	5	5	5	29	2	1	1	5	1	8
4	5	5	5	4	4	3	3	5	2	5	5	4	3	5	4	5	3	5	5	4	3	4	4	5	5	5	4	5	5	5	4	4	5	4	5	5	3	29	1	1	2	4	2	2
14	5	4	4	5	4	4	4	5	5	3	4	5	5	4	4	3	4	5	4	4	5	4	4	4	4	4	4	4	4	3	5	4	3	4	5	3	5	29	1	2	1	2	1	6
2	4	5	5	4	5	5	4	4	4	4	5	5	4	4	4	4	5	5	4	4	4	4	5	4	5	5	4	4	5	4	4	5	5	4	5	4	4	29	1	5	1	3	1	2
8	5	5	5	5	5	5	5	5	5	4	5	5	5	5	4	5	5	5	5	5	5	5	5	5	5	5	4	5	5	5	5	3	5	5	5	5	5	29	1	3	1	3	1	6
8	4	5	4	4	4	4	5	5	4	3	5	5	5	3	5	5	5	5	5	4	5	5	4	5	5	5	4	5	4	4	4	4	4	5	5	5	5	29	1	5	1	3	1	6
1	3	4	5	3	4	2	5	5	5	5	5	5	5	3	4	4	3	3	4	2	1	2	3	3	3	4	4	4	4	4	4	2	3	3	3	4	3	30	1	3	1	4	8	6
1	1	2	1	2	1	5	1	1	1	5	3	3	5	3	4	5	3	3	5	3	2	2	2	3	3	3	4	3	3	3	4	1	2	3	3	3	3	30	1	8	1	4	4	6
2	5	5	5	5	4	4	5	5	5	5	5	5	5	5	5	5	5	5	5	5	5	5	5	5	5	5	5	5	5	5	5	5	5	5	5	5	5	30	1	20	1	4	4	3
4	3	4	3	3	4	4	4	5	3	4	4	4	3	4	3	3	4	3	4	4	5	4	4	4	4	3	3	3	3	4	4	4	4	5	5	4	4	30	1	5	1	2	1	1
8	5	4	5	5	4	3	5	5	4	5	5	4	4	5	4	4	5	5	4	4	4	4	4	4	4	4	4	5	5	5	5	5	5	4	4	4	3	30	1	1	2	4	5	6
14	5	4	4	5	4	3	4	3	5	4	5	3	3	4	4	4	3	4	4	5	5	4	5	3	5	4	4	5	5	4	4	5	4	5	4	5	5	30	1	5	1	4	2	6
4	4	4	5	4	4	2	3	5	4	3	4	4	4	3	4	5	3	4	4	3	3	4	4	5	3	4	4	4	3	3	4	4	2	4	4	4	5	30	1	6	1	4	2	2
17	5	5	5	5	5	5	5	5	5	5	5	5	5	5	5	5	5	5	5	5	5	5	5	5	5	5	5	5	5	5	5	4	5	5	5	5	4	30	1	15	2	5	4	1
2	4	4	4	5	4	4	5	4	4	5	4	5	4	5	4	4	4	5	5	5	5	4	5	5	5	5	5	5	5	5	5	5	5	5	5	5	5	30	1	6	1	3	2	2
2	5	5	5	4	4	5	5	4	5	5	4	5	5	4	5	4	4	4	4	5	4	5	5	5	4	4	4	4	4	4	4	5	4	5	4	4	4	30	1	7	1	4	2	2
8	4	5	5	5	5	5	4	5	5	5	4	5	4	5	5	5	5	5	5	5	4	5	5	5	5	3	5	5	5	5	4	5	5	5	5	5	5	30	1	6	1	3	2	6
8	4	5	4	5	5	5	5	5	4	4	4	4	4	5	5	5	5	5	4	4	4	5	5	5	4	3	5	5	4	5	4	5	5	4	4	4	5	30	1	4	1	2	1	6
2	5	4	4	4	1	3	5	5	5	5	5	5	5	5	5	5	5	5	5	4	4	5	5	5	5	5	5	5	5	5	5	5	4	5	4	4	4	31	1	21	1	4	4	2
3	5	5	5	4	4	4	5	5	5	5	5	5	5	5	5	5	5	5	5	5	4	5	5	5	5	5	5	5	5	5	5	5	5	5	5	5	5	31	1	4	1	10	1	1
3	5	5	5	4	5	5	5	5	5	5	5	3	3	5	2	5	5	3	5	4	4	4	5	5	5	5	5	5	5	5	5	5	5	5	5	5	5	31	1	4	2	4	3	1
2	5	5	5	5	5	5	4	4	5	5	5	5	4	5	5	4	5	4	5	5	4	5	4	5	5	5	5	4	5	4	5	5	4	5	4	5	4	31	1	6	1	1	1	3
5	5	4	5	4	5	4	5	5	5	4	4	4	4	5	4	4	5	4	4	5	4	4	5	5	5	5	4	5	5	4	5	5	5	5	5	4	5	31	1	6	1	3	1	3
9	3	3	3	2	2	1	4	3	1	4	5	5	5	3	5	5	3	5	3	2	1	1	3	3	4	4	4	4	4	4	4	3	4	4	3	3	2	31	1	2	1	4	5	9
6	5	5	5	5	5	3	5	5	5	5	5	5	5	5	5	5	5	5	5	5	4	5	5	5	5	5	5	5	5	5	5	5	5	5	5	5	5	31	1	14	1	4	4	6
8	5	5	5	5	5	5	5	5	5	5	5	5	5	5	4	5	5	5	5	5	5	5	5	5	5	5	5	5	5	5	5	5	5	5	5	5	5	31	1	1	1	5	2	6
19	4	5	5	4	5	3	5	4	5	5	5	4	4	4	4	4	4	4	5	4	4	5	5	4	4	4	5	5	4	4	5	4	4	4	4	4	4	31	2	2	1	4	1	8
21	4	4	5	5	5	4	5	5	5	5	5	5	5	5	5	5	4	5	5	4	4	4	4	4	5	5	5	5	5	5	5	5	3	3	3	3	3	31	1	26	1	6	6	9
21	4	4	5	5	5	4	5	5	5	5	5	5	5	5	5	5	4	5	5	4	4	4	4	4	5	5	5	5	5	5	5	5	3	3	3	3	3	31	1	26	1	6	7	9
8	5	5	4	5	5	3	5	5	5	5	4	4	4	5	4	5	4	4	4	5	5	4	4	5	5	5	4	5	4	5	4	4	5	2	4	5	5	31	1	4	1	2	1	6
3	5	5	5	5	4	4	5	5	4	5	5	4	5	4	5	5	5	5	5	4	3	4	5	5	5	5	5	5	5	5	5	5	5	5	5	5	5	32	1	4	2	10	2	1
3	5	5	5	4	5	5	5	5	5	5	5	4	4	5	4	4	5	5	5	5	5	5	5	5	5	5	5	5	5	5	5	5	5	5	5	5	5	32	1	2	1	10	2	1
3	5	5	5	5	5	3	4	3	3	4	4	4	4	5	4	5	5	5	5	5	5	5	5	5	5	5	5	5	4	3	4	4	4	4	4	4	4	32	1	2	1	3	2	2
9	5	5	5	4	5	1	4	4	4	5	5	3	3	2	2	2	4	4	1	4	3	4	3	4	3	3	3	4	3	3	3	4	4	4	4	4	3	32	1	3	1	2	2	9
2	5	5	5	5	5	5	5	5	5	5	5	5	5	5	5	5	5	5	5	5	5	5	5	5	5	5	5	5	5	5	5	5	5	5	5	5	5	33	1	5	1	6	2	1
1	5	5	5	4	5	2	5	5	5	5	3	4	4	3	3	4	1	1	5	3	1	3	3	3	2	3	4	5	3	3	4	5	5	5	5	5	4	34	1	17	1	6	3	6
2	5	5	5	3	5	5	4	4	3	5	5	4	4	4	4	4	4	4	5	4	4	5	5	5	4	4	4	4	4	4	4	4	4	4	4	4	4	34	1	7	1	4	1	2
16	4	4	5	4	5	4	5	4	4	4	4	5	4	5	5	5	5	5	5	4	5	5	4	4	3	5	3	5	4	4	5	5	5	3	3	3	5	34	1	9	1	2	1	3
7	1	1	2	2	2	2	5	2	3	3	3	3	3	2	2	3	2	3	1	1	2	3	2	2	2	3	4	2	2	2	3	1	4	3	3	3	2	35	1	3	2	4	5	4
8	5	5	5	5	5	1	5	5	5	5	5	5	5	5	5	5	5	5	5	3	4	4	5	5	5	5	5	5	5	5	5	5	5	5	5	4	5	35	1	6	1	4	2	4
16	5	5	5	5	5	5	5	5	5	5	5	5	5	5	5	4	4	5	5	5	5	5	5	4	4	5	5	5	5	4	5	5	5	4	5	5	5	35	1	6	1	3	2	3
9	5	5	5	5	5	5	5	5	5	5	5	5	5	5	5	5	5	5	5	5	4	5	5	5	5	5	5	5	5	5	5	5	5	5	5	5	5	36	1	15	1	4	4	9
12	5	5	5	5	5	5	5	5	5	5	5	5	5	5	5	5	5	5	5	5	5	5	5	5	5	5	5	5	5	5	5	5	5	5	5	5	5	36	1	1	1	5	6	4
16	5	5	5	5	5	3	5	5	1	5	5	5	5	5	5	5	5	5	5	5	3	5	5	5	5	5	5	5	5	5	5	5	5	5	5	5	5	36	1	25	1	6	4	3
16	4	4	4	4	4	3	5	5	3	5	5	5	5	4	4	5	4	4	5	4	4	4	4	4	4	4	4	4	4	4	4	4	4	4	4	4	4	36	1	13	1	4	1	6
16	5	4	5	5	5	4	4	4	4	5	4	4	4	4	4	4	5	5	3	3	5	5	5	5	4	4	5	5	4	3	3	5	5	5	5	5	5	36	1	9	1	3	1	3
9	5	5	5	5	5	5	5	5	5	5	5	5	5	5	5	5	5	5	5	5	5	5	5	5	5	5	5	5	5	5	5	5	5	5	5	5	5	37	1	30	1	6	7	9
16	5	5	4	5	4	4	4	4	5	4	5	4	5	5	5	5	5	5	5	4	5	4	4	5	4	4	5	4	5	5	5	4	4	5	5	4	4	37	1	8	1	2	1	3
3	5	4	4	4	4	2	5	3	2	5	5	3	3	3	2	2	3	3	3	4	4	4	4	4	4	4	4	4	4	4	4	4	4	4	4	4	4	38	1	1	1	4	4	4
8	5	4	5	4	5	3	5	5	4	5	5	4	5	4	3	3	3	4	5	5	3	4	5	4	5	5	4	5	5	4	4	5	5	5	5	5	5	38	1	3	1	4	1	6
9	3	5	5	5	5	4	5	4	5	5	5	5	5	5	5	5	5	5	5	5	5	5	5	5	5	5	5	5	5	5	5	5	5	5	5	5	5	38	1	20	1	5	1	9
9	5	5	5	5	5	2	5	5	5	5	5	3	5	5	3	5	5	4	5	5	4	5	5	5	4	5	5	5	5	5	5	5	5	5	5	5	4	38	1	3	1	4	6	9
9	4	4	4	4	4	2	5	5	4	5	5	5	5	5	4	4	4	3	4	4	4	5	4	4	3	4	4	4	4	4	4	4	5	5	5	4	4	38	1	17	1	4	2	9
9	5	5	5	5	5	3	5	5	5	5	5	5	5	5	5	5	5	5	5	3	3	5	5	5	5	5	5	5	5	5	5	5	5	5	5	5	5	38	1	1	1	5	3	9
9	5	4	5	5	5	5	5	5	5	5	5	5	5	5	4	5	5	5	5	5	5	5	5	5	5	5	5	5	5	5	5	5	5	5	5	5	5	38	1	3	1	4	2	9
8	5	5	5	5	5	3	5	5	5	5	5	5	5	5	5	5	5	5	5	4	3	4	5	5	5	5	5	5	5	5	5	5	5	5	5	5	5	38	1	33	1	4	4	4
16	5	5	5	5	5	5	5	5	5	5	5	5	5	5	5	5	5	5	5	5	1	5	5	5	5	5	5	5	5	5	5	5	5	5	5	5	5	38	1	25	2	4	5	3
16	4	4	4	4	4	4	4	4	5	4	4	4	4	4	5	5	4	5	5	5	4	5	5	4	5	5	4	5	4	4	4	4	5	5	5	5	4	38	1	10	1	4	3	3
9	4	5	5	5	5	3	5	5	5	5	5	5	5	5	4	5	5	5	5	3	3	5	5	5	5	5	5	5	5	5	5	5	5	5	5	5	5	39	1	4	1	5	5	9
9	4	4	4	4	5	2	3	4	3	5	5	4	4	5	3	3	3	3	4	3	3	3	3	4	3	3	4	5	5	5	5	3	4	2	3	2	2	39	1	1	2	4	4	9
9	5	4	5	4	5	4	5	5	4	4	4	5	5	5	5	5	5	5	5	5	5	5	5	5	5	5	5	5	5	5	5	5	5	5	5	5	5	40	1	1	1	4	4	9
8	5	5	5	5	5	4	4	4	5	5	5	5	5	4	5	5	5	5	5	4	4	4	4	5	4	5	5	5	5	5	4	5	5	5	5	5	5	40	1	30	1	4	3	1
2	5	5	5	5	5	5	5	5	5	5	5	5	5	5	5	5	5	5	5	5	5	5	5	5	5	5	5	5	5	5	5	5	5	5	5	5	5	41	1	37	1	4	8	4
2	4	4	5	5	5	2	5	5	5	5	5	5	5	5	5	5	4	5	5	4	3	5	5	5	5	5	5	5	5	5	5	5	5	5	5	5	5	41	2	21	1	4	1	8
9	4	5	5	5	4	3	5	5	4	5	5	5	5	4	5	4	4	4	5	3	4	5	5	5	4	4	5	5	4	4	5	5	4	3	4	4	1	41	1	25	1	4	4	9
9	1	1	1	1	1	1	1	1	1	1	1	1	1	1	1	1	1	1	1	1	1	1	1	1	1	1	1	1	1	1	1	1	1	1	1	1	1	41	1	30	1	6	7	9
9	5	4	5	4	5	3	4	4	3	4	5	3	3	4	3	3	3	3	4	4	4	4	4	4	3	3	3	3	3	3	4	3	4	4	3	3	3	41	1	1	1	4	1	4
8	5	5	5	5	5	5	5	5	5	5	5	5	5	5	5	5	5	5	5	5	5	5	5	5	5	5	5	5	5	5	5	5	5	5	5	5	5	41	1	6	1	2	1	4
2	4	4	5	5	2	5	5	4	5	5	5	5	5	5	5	5	4	5	5	4	4	5	5	5	5	5	5	5	5	5	5	5	5	5	5	5	5	42	2	6	2	4	4	8
9	4	4	5	4	4	3	5	5	5	5	5	5	5	4	4	4	4	5	5	4	3	4	4	4	5	5	5	5	5	5	5	5	5	5	5	5	5	42	1	20	1	4	6	9
2	2	2	1	2	5	3	5	5	5	5	5	5	5	5	5	5	4	5	5	4	4	5	5	5	5	5	5	5	5	5	5	5	5	5	5	5	4	43	2	25	1	4	4	8
4	4	4	4	4	4	2	5	5	5	5	5	5	5	5	5	5	5	5	5	3	3	3	4	4	4	5	5	5	5	5	5	4	4	4	4	4	4	43	1	35	1	6	4	5
9	5	5	5	5	5	5	5	5	5	5	5	5	5	5	5	5	5	5	5	5	4	5	5	5	5	5	5	5	5	5	5	5	5	5	5	5	5	43	1	35	1	4	5	9
9	4	3	4	5	5	3	5	5	5	5	5	5	5	5	5	5	5	5	5	5	3	5	5	5	5	5	5	5	5	5	5	5	5	5	5	5	5	43	1	32	1	4	5	9
15	5	5	5	5	5	3	5	5	3	5	5	5	5	5	3	5	3	3	5	5	5	5	5	5	5	5	5	5	5	5	5	3	3	3	5	5	3	43	1	30	1	4	3	4
2	5	5	5	1	5	2	5	5	1	5	5	5	5	5	5	4	4	4	5	5	4	3	5	4	5	4	5	5	3	3	3	5	5	2	2	3	2	45	1	25	2	4	4	4
2	4	4	5	4	5	5	4	4	5	5	4	5	5	4	5	4	4	4	5	5	5	4	4	5	4	5	4	4	4	4	4	5	4	5	5	5	5	45	1	15	3	4	2	5
2	5	4	4	5	5	5	4	4	5	5	4	5	4	5	5	5	4	4	4	3	5	5	5	4	4	5	4	5	4	5	4	5	4	4	5	5	3	45	1	14	1	2	2	5
2	5	5	5	5	5	5	5	5	5	5	5	5	5	4	4	4	5	5	5	5	5	5	5	5	5	4	5	5	4	3	5	5	5	5	5	5	4	45	1	17	1	2	1	5
2	5	5	5	3	1	5	5	5	3	5	5	5	5	5	4	5	5	5	5	5	5	5	5	5	5	5	5	5	5	5	5	5	5	5	5	5	5	46	1	5	1	4	4	5
20	5	5	5	5	5	4	5	5	5	5	5	5	5	5	5	5	5	5	5	5	5	5	5	5	5	5	5	5	5	5	5	5	5	5	5	5	5	46	1	5	3	4	2	5
2	4	5	4	4	4	5	5	4	5	4	4	4	5	5	5	4	5	5	4	4	4	5	4	4	4	5	4	4	4	4	5	4	5	5	4	4	4	46	1	5	1	2	1	5
2	4	3	5	3	1	1	5	5	5	5	5	5	5	5	5	5	5	5	5	4	5	5	5	5	5	5	5	5	5	5	5	4	5	4	4	4	3	47	1	31	1	4	3	5
2	3	3	4	4	4	4	5	5	5	5	4	4	3	3	3	4	4	4	4	3	3	4	5	5	4	4	4	3	3	3	3	3	3	3	5	5	5	47	2	20	1	4	1	8
9	4	4	5	4	5	5	5	5	4	5	5	5	5	5	5	5	5	5	5	3	3	5	4	5	4	5	5	5	5	5	5	5	5	5	5	5	5	47	1	45	1	4	3	9
2	4	3	5	4	5	1	5	5	5	5	5	5	5	5	5	5	3	4	5	3	3	5	5	5	5	3	5	5	5	5	5	4	5	4	3	1	1	48	1	10	1	4	2	5
2	5	4	5	5	4	3	5	2	5	4	5	5	5	5	5	4	5	4	5	4	4	4	4	4	5	5	4	5	4	5	5	5	4	4	5	4	4	48	1	12	1	3	1	5
2	5	5	5	5	5	5	5	5	4	5	5	5	5	3	4	4	5	5	5	5	5	5	5	5	5	5	5	5	5	5	5	5	5	5	5	5	5	49	1	10	1	4	3	5
2	4	4	5	5	1	2	5	5	4	5	5	5	5	5	4	5	5	4	5	4	5	5	5	5	5	5	5	5	5	5	5	4	4	4	4	5	5	49	1	20	1	4	2	5
2	4	5	4	5	5	5	5	4	5	4	5	5	5	5	4	5	4	4	5	5	5	4	4	5	4	5	3	5	4	4	5	4	4	5	3	4	4	49	1	10	1	2	1	5
2	5	4	5	5	5	3	5	5	5	5	5	5	5	5	5	5	5	5	5	4	3	4	5	5	5	5	5	5	5	5	5	4	5	5	4	3	3	50	1	35	1	3	1	5
9	5	5	5	5	5	5	5	5	5	5	5	5	5	5	5	5	5	5	5	5	5	5	5	5	2	5	5	5	5	5	5	5	5	4	5	5	5	50	1	20	2	6	7	9
2	5	4	4	4	4	4	5	5	4	4	4	5	5	4	4	4	5	4	4	5	4	4	5	4	5	5	5	5	5	5	4	4	4	4	4	5	4	50	1	17	2	2	1	5
2	4	4	5	4	5	5	4	4	4	5	4	4	5	4	4	5	5	5	5	4	4	5	3	5	4	5	4	5	4	5	5	5	5	5	5	4	5	50	1	11	1	2	1	5
4	4	4	4	5	3	4	5	5	5	5	5	5	5	5	5	5	5	5	5	5	5	5	5	5	5	5	5	5	5	5	5	5	4	5	5	5	5	51	1	6	1	4	2	5
4	4	5	5	5	5	1	5	5	5	5	5	5	5	5	5	5	5	5	5	4	5	5	5	5	5	5	5	5	5	5	5	5	5	5	5	5	5	51	1	30	1	4	4	5
2	5	4	5	5	4	5	4	4	5	5	4	5	5	5	4	4	5	5	5	5	5	4	5	4	5	4	4	5	5	5	5	5	5	4	5	5	5	51	1	20	1	4	2	5
4	3	3	3	3	3	3	3	3	3	3	3	3	3	3	3	3	3	3	3	4	4	3	2	4	4	4	4	2	1	4	4	4	3	4	4	4	4	51	1	21	1	2	2	6
4	4	4	5	5	5	5	5	5	5	5	5	5	5	5	5	5	5	5	5	5	5	5	5	5	5	5	5	5	5	5	5	5	5	5	5	5	5	52	1	30	1	4	4	5
9	5	5	5	5	1	4	5	5	5	5	5	5	5	5	5	5	5	5	5	5	4	5	5	5	5	5	5	5	5	5	5	5	5	5	5	5	5	52	1	45	1	5	5	9
8	5	5	5	4	4	4	5	5	5	4	5	4	5	4	5	5	5	5	5	4	4	4	5	5	5	5	5	5	5	5	4	4	5	4	4	4	4	52	1	40	1	3	6	9
10	5	5	5	5	5	3	5	5	5	5	5	5	5	5	5	5	5	5	5	5	5	5	5	5	5	5	5	5	5	5	5	5	5	5	5	5	5	52	1	40	1	6	7	5
4	5	5	5	5	5	3	5	5	5	5	5	5	5	3	5	5	4	5	5	5	4	5	5	5	5	5	5	5	5	5	5	5	5	5	5	5	5	53	1	10	1	4	5	5
9	5	5	5	5	5	4	5	5	5	5	5	5	5	5	5	5	5	5	5	4	3	5	5	5	5	5	4	5	5	5	5	5	5	5	5	5	4	55	1	44	1	4	6	9
9	4	4	4	4	5	3	5	4	5	5	5	5	5	4	4	4	5	5	5	4	4	5	5	5	5	5	5	5	4	4	4	5	5	5	5	5	4	57	1	11	1	4	5	9
10	4	5	5	5	4	2	5	5	5	5	5	5	5	5	5	5	5	5	5	4	2	5	5	5	5	5	5	5	5	5	5	5	5	5	5	5	5	59	1	51	1	5	4	7
9	5	5	5	5	5	5	5	5	5	5	5	5	5	5	5	5	5	5	5	5	5	5	5	5	5	5	5	5	5	5	5	5	5	5	5	5	5	63	1	54	2	4	5	9
9	4	4	5	4	4	3	5	5	5	5	5	5	5	4	5	5	4	5	5	3	3	4	4	4	5	5	5	5	5	5	4	4	4	4	5	4	4	68	1	44	4	4	4	9
